# Supplementary material for: Health worker education during the COVID-19 pandemic: global disruption, responses and lessons for the future—a systematic review and meta-analysis
Source: Hum Resour Health. 2023 Feb 24;21:13. doi: 10.1186/s12960-023-00799-4 (PMC9951171; doi:10.1186/s12960-023-00799-4)
Supplement: Supplementary file 6 — Additional file 6. Summarized results of all meta-analyses. [file 12960_2023_799_MOESM6_ESM.xlsx]

## Sheet: All analyses
Analysis ID	Analysis type	Description of analysis	number of studies pooled	heterogeneity (%) statistics		meta-analyzed % and confidence intervals (DerSimonian & Laird - DL)			number of participants pooled	plain proportion	mean quality of included studies (out of 10)	Egger's test	Hartung-Knapp (HK) confidence intervals			Paule-Mandel (PM) estimator			Subgroup 1 (ftt= Freeman-Tukey Transformed estimate)										Soubgroup 2										Soubgroup 3										Soubgroup 4
Corresponds to graph number (see Additional File 7)	0= overall/main analysis, 1=subgroup (e.g., by continent), 2=sex subgroup, 4= sensitivity for mental health, 5= standartized mean differences (SMDs), 5.1 = subgroups with SMDs, 6= mental health outcomes (scaled)	narrative	k	I2	P of I2	back transformed DL estimator (%)	% lci	% hci	N	raw %	qsum	p of eggers	back transformed DL estimator (%)	% lci (HK)	% hci (HK)	back transformed PM estimator (%)	% lci	% hci	subgroup (see column C and coding sheet)	k	i2	p of i2	ftt es	ftt lci	ftt hci	% es	% lci	% hci	subgroup (see column C and coding sheet)	k	i2	p of i2	ftt es	ftt lci	ftt hci	% es	% lci	% hci	subgroup (see column C and coding sheet)	k	i2	p of i2	ftt es	ftt lci	ftt hci	% es	% lci	% hci	subgroup (see column C and coding sheet)
1	0	Overall learner satisfaction with online education	599	99.3003	0	75.9466	74.1911	77.6615	425466	68.46	5.15228	0.773	75.9466	73.8193	78.0147	76.1614	74.0419	78.2213
2	0	learner satisfaction with online theoretical courses	310	99.4555	0	67.5434	64.7243	70.3019	252931	68.357	5.50968	0.001
3	0	learner satisfaction with online practical courses	171	99.2374	0	85.3762	82.3299	88.2004	153445	69.1844	4.89697	0
4	0	learner satisfaction with online congresses	9	98.2211	4.22827e-92	84.1374	71.0181	93.9489	4697	59.0377	4.77778	0.012
5	0	learner satisfaction with online clinical experience	60	98.4726	0	86.9477	79.529	93.0612	8640	61.5741	4.22414	0
6	0	Overall faculty satisfaction with online education	84	93.9011	3.3147e-230	71.8244	66.6717	76.7328	6525	58.636	4.54217	0	71.8244	66.4808	76.9057	71.9166	66.5711	76.998
7	0	Faculty satisfaction with online theoretical courses	46	94.8505	4.50067e-154	62.5601	55.2711	69.5948	4180	55.2392	4.82609	0.092
8	1	Overall learner satisfaction with online education by HCW																	221	399	99.1	0	2.12	2.08	2.16	76.5732	74.7013	78.3973	2261	55	99.6	0	2.01	1.82	2.2	71.6364	62.586	79.9197	2221	58	98.3	0	2.12	1.95	2.29	76.5271	68.8191	83.4798	2262
9	1	Overall learner satisfaction with online education by level of training																	1	375	99.4	0	2.01	1.97	2.06	71.9361	69.8029	74.0234	2	134	96	0	2.18	2.09	2.26	79.1002	75.4464	82.5452	3	26	95.3	0	2.38	2.25	2.5	86.8174	82.0249	91.0106
10	1	Overall undergraduate learner satisfaction with online education by year of studies																	1	49	98	0	2.18	2.02	2.34	79.2863	72.0553	85.7292	2	25	96	0	1.97	1.78	2.17	70.0092	60.5049	78.752	3	31	95.7	0	2.21	2.03	2.39	80.4821	72.7822	87.2263	4
11	2	Overall female learner satisfaction with online education	33	99.0042	0	58.3274	49.5192	66.8824	16371	52.312	6.72727	0.53
12	2	Overall male learner satisfaction with online education	25	98.2387	4.72296e-273	61.9431	52.5187	70.9609	8711	50.7864	6.84	0.231
13	0	Overall learner satisfaction with face to face education during the pandemic	38	95.399	6.23319e-145	93.013	89.1267	96.1872	6263	87.7215	5.18421	0.566
15	1	Overall learner satisfaction with online education by continent																	1	186	96.1	0	2.32	2.24	2.4	84.8348	81.7315	87.7131	2	17	98.9	0	2.1	1.87	2.34	75.941	65.129	85.3603	3	112	99.1	0	2.23	2.11	2.34	81.1502	76.4238	85.484	4
128	1	Overall learner satisfaction with online education by WHO region																	1	203	97.7	0	2.3	2.22	2.38	84.0424	80.8654	86.9972	2	127	99.3	0	2.17	2.07	2.27	78.7775	74.3612	82.8979	3	10	98.5	0	2.35	1.98	2.73	86.0527	70.4003	96.7127	4
17	0	Overall learner preference for online education	215	98.7273	0	32.0436	29.3026	34.8465	94452	32.3868	5.35681	0.892	32.0436	29.0315	35.1306	32.1099	29.089	35.2057
18	0	learner preference for online theoretical courses	141	98.8162	0	29.8069	26.6207	33.0922	71700	33.9986	5.53901	0.041
19	0	learner preference for online practical courses	39	98.6643	0	36.0784	28.7052	43.7837	14473	23.0222	5.08108	0.001
20	0	learner preference for online congresses	10	98.4868	2.75543e-122	32.6354	19.8619	46.8499	5225	32.4402	4.7	0.593
21	0	Overall faculty preference for online education	35	97.3539	3.99376e-248	25.5225	16.1366	36.1087	3198	26.2664	4.45714	0.447	25.5225	15.29	37.204	25.4828	15.2575	37.1592
22	0	Faculty preference for online theoretical courses	17	97.1606	1.24758e-109	23.2335	10.9043	38.1848	1536	36.9141	4.29412	0.185
23	1	Overall learner preference for online education by HCW																	221	137	98.9	0	1.25	1.17	1.32	33.9423	30.3846	37.5906	2221	16	95.7	0	1.17	0.96	1.38	30.2335	21.0644	40.2509	2261	31	97.7	0	1.17	1.03	1.31	30.2986	23.8209	37.1835	2262
24	1	Overall learner preference for online education by level of training																	1	146	98.5	0	1.15	1.09	1.22	29.5051	26.5039	32.5953	2	49	98.2	0	1.37	1.23	1.5	39.6976	33.2203	46.3571	3	8	97.4	0	1.37	1.11	1.62	39.8773	27.7217	52.6854
25	1	Overall undergraduate learner preference for online education by year of studies																	1	16	96.8	0	1.06	0.85	1.27	25.0976	16.3976	34.8992	2	13	95.4	0	1.22	0.96	1.49	32.5738	20.6739	45.6949	3	8	82.7	0	0.77	0.56	0.99	13.6368	6.9098	22.0498	4
26	2	Overall female learner preference for online education	10	98.3406	4.82465e-111	36.0606	20.6629	53.0656	2095	35.6086	6	0.773
27	2	Overall male learner preference for online education	7	97.699	2.06009e-53	43.9293	25.0426	63.7587	1177	47.3237	6.28571	0.781
28	1	Overall learner preference for online education by continent																	1	44	97.2	0	1.37	1.25	1.5	40.1157	34.0956	46.2855	2	3	87.7	0	0.73	0.5	0.96	12.2664	5.65352	20.821	3	41	98.3	0	1.35	1.22	1.48	38.7088	32.4409	45.1654	4
134	1	Overall learner preference for online education by WHO region																	1	47	98.2	0	1.34	1.2	1.48	38.2605	31.5079	45.2432	2	49	98.2	0	1.32	1.22	1.41	37.3367	32.6958	42.0946	3	7	98.3	0	1.16	0.71	1.61	29.6568	11.5097	51.8752	4
30	0	Overall learner preference for face-to-face education	232	99.032	0	48.7531	45.4441	52.0675	97903	46.9955	5.41379	0.083	48.7531	45.3254	52.1866	48.7498	45.321	52.1843
31	0	learner preference for face-to-face theoretical courses	155	99.1941	0	49.4226	45.389	53.4599	78329	46.2294	5.65161	0.02
32	0	learner preference for face-to-face practical courses	40	98.2273	0	48.0872	40.0629	56.1595	11117	54.0613	4.975	0.304
33	0	learner preference for face-to-face congresses	10	98.9867	2.19786e-185	39.0881	21.8571	57.8253	4996	43.695	4.3	0.614
34	0	learner preference for face-to-face interviews	13	98.7581	3.35385e-199	60.3669	38.3477	80.4426	1795	52.6462	4.76923	0.654
35	0	learner preference for face-to-face clinical experience	5	83.7225	6.12743e-05	38.0765	21.7767	55.7542	249	35.3414	5.4	0.568
36	1	Overall learner preference for face-to-face education by HCW																	221	136	99.2	0	1.53	1.44	1.62	47.8595	43.4837	52.2514	2221	9	96.7	0	1.72	1.4	2.03	57.3931	41.4245	72.6257	2261	37	98.4	0	1.58	1.41	1.74	50.2765	41.8224	58.7229	2262
37	1	Overall learner preference for face-to-face education by level of training																	1	159	99.1	0	1.59	1.51	1.67	50.9012	46.8853	54.9114	2	47	97.8	0	1.52	1.37	1.68	47.5965	39.8468	55.4034	3	8	95.3	0	1.18	0.96	1.4	30.7028	21.1404	41.1601
38	1	Overall undergraduate learner preference for face-to-face education by year of studies																	1	22	98.1	0	1.76	1.52	2	59.56	47.3408	71.2211	2	19	96.5	0	1.63	1.41	1.86	53.1949	41.6315	64.5917	3	14	94.9	0	1.65	1.41	1.89	54.0544	41.9564	65.9212	4
39	2	Overall female learner preference for face-to-face education	6	97.967	4.08641e-51	37.5787	23.5251	52.7822	2212	42.3146	6.16667	0.421
40	2	Overall male learner preference for face-to-face education	3	99.245	3.01075e-58	40.3928	9.92405	75.7805	1075	38.1395	7	0.86
41	1	Overall learner preference for face-to-face education by continent																	1	54	96.8	0	1.56	1.42	1.7	49.2591	42.208	56.3248											3	43	99.3	0	1.61	1.44	1.78	51.9069	43.3089	60.4498	4
135	1	Overall learner preference for face-to-face education by WHO region																	1	56	97.3	0	1.57	1.43	1.71	50.0695	42.9938	57.1439	2	50	99.5	0	1.6	1.43	1.76	51.2769	42.9787	59.5407	3	7	96.6	0	1.24	0.89	1.59	33.4752	18.002	50.9773	4
43	0	Overall learner preference for blended education	65	96.9063	0	55.9517	51.1968	60.6542	14992	55.8965	5.4375	0.741	55.9517	49.9988	61.8225	55.9594	49.9698	61.8656
44	1	Overall learner preference for blended education by HCW																	221	38	97.1	0	1.63	1.49	1.76	52.8593	46.099	59.5688	2261	8	95	0	1.89	1.7	2.08	65.8303	56.3093	74.7663											2221
45	1	Overall learner preference for blended education by level of training																	1	48	97	0	1.71	1.61	1.82	57.2465	51.7773	62.6307	2	10	97.3	0	1.77	1.49	2.04	59.8143	46.1468	72.7665
47	2	Female learner preference for blended education	3	96.152	5.17292e-12	36.5368	19.8118	55.1146	880	40.3409	5	0.662
49	1	Overall learner preference for blended education by continent																	1	12	95.8	0	1.6	1.31	1.89	51.2829	36.6638	65.794	3	9	93	0	1.96	1.75	2.17	69.2472	59.156	78.5119	4	36	97.6	0	1.65	1.53	1.77	54.0284	47.7534	60.2418	5
136	1	Overall learner preference for blended education by WHO region																	1	12	95.8	0	1.6	1.31	1.89	51.2829	36.6638	65.794	2	13	96.7	0	1.86	1.67	2.06	64.6454	54.8012	73.9175	3	3	97.7	0	1.98	1.31	2.66	70.3294	36.7183	94.9654	4
51	0	learners wishing to keep online education post-pandemic	126	98.9961	0	34.6807	30.6661	38.8046	59765	20.691	5.50794	0	34.6807	29.6797	39.8526	34.8564	29.832	40.0508
52	0	Faculty wishing to keep online education post-pandemic	27	97.3097	4.82671e-187	36.671	22.7835	51.691	1821	26.6886	4.81482	0.063	36.671	22.7835	51.691	36.6363	23.095	51.2541
53	1	learners wishing to keep online education post-pandemic by continent																	1	33	98	0	1.39	1.18	1.6	40.7406	30.5459	51.3441	3	20	98.3	0	1.3	1.03	1.56	36.2304	23.9604	49.4605	4	57	98.9	0	1.13	1.01	1.24	28.2294	23.271	33.4593	5
137	1	learners wishing to keep online education post-pandemic by WHO region																	1	33	98	0	1.39	1.18	1.6	40.7416	30.5479	51.344	2	25	99	0	1.28	1.05	1.52	35.6942	24.8939	47.2642	3	5	98.7	0	1.56	1.05	2.07	49.5138	24.9872	74.163	4
54	0	learners wishing to keep blended education post-pandemic	141	98.3654	0	68.083	64.612	71.4599	49585	60.3207	5.13475	0.087	68.083	64.0225	72.0153	68.2461	64.1838	72.1785
55	1	learners wishing to keep blended education post-pandemic by HCW																	221	103	98.4	0	1.99	1.91	2.08	70.8615	66.7234	74.8386	2261	14	99	0	1.82	1.5	2.14	62.4841	46.3857	77.3154	2262	3	96.6	0	1.61	1.23	1.99	52.168	33.2752	70.7536
56	1	learners wishing to keep blended education post-pandemic by level of training																	1	84	98.1	0	1.85	1.77	1.93	63.9407	60.1711	67.6288	2	39	96.4	0	2.02	1.86	2.18	72.2156	64.6037	79.2512	3	3	93.8	0	1.87	1.11	2.62	64.8986	27.5607	94.1105
57	1	Undergraduate learners wishing to keep blended education post-pandemic by year of studies																	1	11	96.9	0	1.86	1.57	2.16	64.8251	49.9479	78.4268	2	6	95.4	0	1.76	1.35	2.17	59.6324	38.794	78.8791	3	8	94.9	0	1.96	1.56	2.34	69.6342	50.5955	85.8493	4
58	2	Female learners wishing to keep blended education post-pandemic	7	96.731	6.00695e-37	67.3966	51.4889	81.5105	1231	59.4639	6.85714	0.278
59	2	Male learners wishing to keep blended education post-pandemic	4	97.2906	7.65339e-24	61.1009	26.267	90.6464	343	50.7289	8	0.618
60	1	learners wishing to keep blended education post-pandemic by continent																	1	38	98.6	0	2.1	1.86	2.34	75.7261	64.3769	85.5521											3	33	96.5	0	2.11	1.98	2.24	75.9699	70.1214	81.3851	4
138	1	learners wishing to keep blended education post-pandemic by WHO region																	1	40	98.5	0	2.1	1.87	2.33	75.6936	64.8159	85.1687	2	35	97	0	2.08	1.95	2.22	74.8315	68.6119	80.5958	3	3	94.6	0	2.12	1.62	2.62	76.5092	52.4072	94.0819	4
61	0	learner satisfaction with online examinations	54	98.6178	0	68.763	60.7328	76.2839	11072	54.4978	5.22222	0.012	68.763	60.5952	76.4043	68.7807	60.6142	76.4204
62	1	learner satisfaction with online examinations by HCW																	221	34	98.8	0	2.05	1.82	2.28	73.511	62.7367	83.0791	2261	9	94.2	0	1.8	1.58	2.02	61.6326	50.5111	72.1919	2262	6	97.2	0	1.75	1.21	2.28	58.8763	31.8833	83.3557	2221
63	1	learner satisfaction with online examinations by level of training																	1	37	98.9	0	1.82	1.62	2.02	62.4878	52.384	72.0908	2	13	86.5	0	2.37	2.15	2.59	86.5755	78.1383	93.315
65	2	Female learner satisfaction with online examinations	4	65.9887	0.0317739	38.6872	32.5915	44.9631	803	37.7335	6.25	0.324
66	2	Male learner satisfaction with online examinations	3	92.1011	3.17554e-06	58.1394	37.6505	77.2874	305	55.4098	7	0.575
67	1	learner satisfaction with online examinations by continent																	1	13	96.4	0	2.27	1.97	2.57	82.8796	69.8944	92.9077											3	7	65.9	0.007	2.39	2.25	2.53	87.2987	82.0898	91.7722	4
139	1	learner satisfaction with online examinations by WHO region																	1	14	96.1	0	2.26	1.98	2.53	82.2942	70.2901	91.8269	2	7	65.9	0.007	2.39	2.25	2.53	87.2987	82.0898	91.7722	4	12	99.5	0	1.8	1.39	2.2	61.3997	41.0478	79.9287	5
68	0	learners who perceived training disruption	220	98.7272	0	71.126	67.9286	74.2241	66870	68.1262	5.41545	0.985	71.126	67.9286	74.2241	71.1256	68.0694	74.0911
69	1	learners who perceived training disruption by HCW																	221	181	98.6	0	2.01	1.93	2.08	71.4168	67.8253	74.881	2221	8	98.7	0	1.94	1.66	2.22	68.2704	54.5797	80.549	2261	21	98.4	0	1.94	1.76	2.12	68.162	59.3161	76.4077
70	1	learners who perceived training disruption by level of training																	1	56	99.4	0	2.01	1.88	2.14	71.4512	65.1924	77.3324	2	145	97.4	0	2	1.92	2.08	70.9087	67.1111	74.5692	3	3	99.2	0	2	1.14	2.86	71.09	29.0682	98.5451
71	1	Undergraduate learners who perceived training disruption by lyear of studies																	1	5	82.5	0	2.17	1.93	2.41	78.628	67.9582	87.6961	2	8	87.4	0	2.06	1.84	2.28	73.7954	63.2912	83.1265	3	7	97.1	0	1.94	1.49	2.39	68.4282	45.9891	87.2017	4
72	2	Female learners who perceived training disruption	10	98.1747	1.75077e-100	77.0687	66.8288	85.9193	4564	75.7231	6.4	0.935
73	2	Male learners who perceived training disruption	8	93.3686	7.65037e-20	69.1724	56.7514	80.3573	1093	64.8673	5.875	0.425
74	1	learners who perceived training disruption by continent																	1	63	97.4	0	1.91	1.79	2.03	66.8863	61.0438	72.4849	2	9	98.9	0	1.96	1.54	2.38	69.4064	48.6729	86.7675	3	62	97.9	0	1.99	1.87	2.11	70.5807	65.104	75.7818	4
129	1	learners who perceived training disruption by WHO region																	1	72	97.9	0	1.92	1.8	2.04	67.1372	61.2708	72.7533	2	66	97.8	0	2	1.89	2.11	71.0632	65.9013	75.972	3	3	81.6	0.004	2.06	1.83	2.29	73.7988	63.109	83.2604	4
75	0	learners who perceived training disruption on invasive procedures	103	98.1548	0	75.7565	71.3914	79.8777	23047	75.3851	5.25243	0.409
76	0	learners who perceived training disruption on non-invasive procedures	96	98.7291	0	69.7265	64.4446	74.7647	25463	71.8179	5.42708	0.026
77	1	learners who perceived training disruption on non-invasive procedures by level of training																	1	12	99.4	0	1.94	1.62	2.27	68.4342	52.318	82.5906	2	73	98.1	0	1.97	1.84	2.09	69.4757	63.4767	75.1674
78	0	learners wishing to prolong their training	67	98.9703	0	44.6761	39.2128	50.2034	35979	38.2279	5.25373	0.018	44.6761	38.8069	50.6193	44.6617	38.7917	50.606
79	1	learners wishing to prolong their training by level of training																	1	10	99.5	0	1.59	1.36	1.82	50.8392	39.2482	62.3855	2	51	98.6	0	1.45	1.3	1.6	43.9624	36.4501	51.6136
80	0	learners who were redeployed	95	95.3377	0	29.1585	25.2574	33.2136	11527	26.0432	4.98947	0	29.1585	24.8824	33.6205	29.2515	24.9652	33.7235
81	1	learners who were redeployed by HCW																	221	89	95.2	0	1.12	1.03	1.21	27.7946	23.9029	31.8548	2261	4	96.5	0	1.5	0.92	2.08	46.3625	19.2879	74.6176
82	1	learners who were redeployed by continent																	1	37	94.6	0	1.05	0.93	1.18	24.8185	19.4125	30.6334											3	36	94.6	0	1.27	1.13	1.41	34.8807	28.428	41.6141	4
130	1	learners who were redeployed by WHO region																	1	39	94.4	0	1.05	0.93	1.17	24.707	19.5071	30.2869	2	37	94.6	0	1.28	1.14	1.41	35.195	28.8348	41.8206	3	3	97	0	1.39	0.67	2.1	40.6859	10.1668	75.7917	4
83	0	learners rethinking their career plans	60	99.4898	0	21.5036	17.0858	26.2723	134623	11.2165	6.35	0	21.5036	16.2572	27.2535	21.5346	16.2801	27.293
84	0	learners who participated in volunteering activities	27	99.7252	0	27.7201	19.0844	37.2745	39046	24.8912	6.85185	0.115	27.7201	19.0844	37.2745	27.7225	19.3729	36.9267
85	1	learners who participated in volunteering activities by level of training																	1	17	99.8	0	1.21	0.95	1.48	32.3612	20.5741	45.3967	2	6	99	0	0.62	0.16	1.08	9.04923	0.39118	26.2387
86	1	learners who participated in volunteering activities by continent																	1	4	99.6	0	1.22	0.66	1.78	32.8443	10.335	60.6342											3	15	99.5	0	1.19	0.92	1.46	31.3534	19.5573	44.5072	4
140	1	learners who participated in volunteering activities by WHO region																	1	5	99.5	0	1.06	0.55	1.57	25.2996	7.10859	49.7742	2	16	99.7	0	1.15	0.86	1.43	29.3129	17.1514	43.1817	4	3	99.7	0	1.36	0.88	1.84	39.4679	17.9815	63.3331
87	0	learners who wished to participate in volunteering activities	26	99.7694	0	62.2194	49.2462	74.3653	28728	40.4518	6.23077	0.001	62.2194	49.2462	74.3653	62.1497	52.2429	71.5731
88	1	learners who wished to participate in volunteering activities by level of training																	1	21	99.8	0	1.8	1.5	2.09	61.2052	46.3686	75.0574	2	3	85.5	0.001	2.04	1.84	2.24	72.6684	63.1623	81.2415
89	1	learners who wished to participate in volunteering activities by continent																	1	5	98.6	0	1.94	1.56	2.33	68.344	49.4017	84.5903											3	6	99.6	0	1.44	0.85	2.02	43.2755	17.0001	71.7721	4
141	1	learners who wished to participate in volunteering activities by WHO region																	1	6	99.8	0	1.75	1.11	2.39	59.0121	27.8427	86.6442	2	7	99.6	0	1.52	0.97	2.07	47.4137	21.6381	73.949	5	6	99.5	0	1.97	1.51	2.42	69.3993	47.0535	87.7893	6
90	0	learners who screened positive for at least moderate anxiety	144	99.3817	0	32.315	28.5144	36.2349	95927	32.0608	7.72917	0.268	32.315	28.5144	36.2349	32.3164	28.7239	36.0152
91	4	learners who screened positive for at least moderate anxiety based on the GAD-7 scale	81	99.4847	0	32.0984	26.5806	37.8762	53658	28.4338	7.69136	0.008	32.0984	26.5806	37.8762	32.0831	27.5445	36.7961
92	4	learners who screened positive for at least moderate anxiety in low risk of bias studies based on the GAD-7 scale	65	99.5182	0	32.2092	26.0068	38.7405	45382	25.9376	8.30769	0.001
93	1	learners who screened positive for at least moderate anxiety by HCW																	221	98	99.5	0	1.17	1.06	1.27	30.3688	25.6224	35.3317	2221	11	98.5	0	1.23	0.93	1.52	33.0088	20.1031	47.3528											2261
94	1	learners who screened positive for at least moderate anxiety by level of training																	1	100	99.4	0	1.27	1.17	1.37	34.9417	30.1582	39.8804	2	37	98.4	0	1.13	1.01	1.25	28.436	23.1576	34.024
95	1	Undergraduate learners who screened positive for at least moderate anxiety by year of studies																	1	13	86.6	0	1.08	0.93	1.22	25.8897	19.7419	32.5301	2	7	93.8	0	1.15	0.82	1.47	28.9616	15.1458	45.021	3	7	94.2	0	1.12	0.78	1.45	27.746	13.9366	44.0265	4
96	2	Female learners who screened positive for at least moderate anxiety	37	99.4855	0	39.7427	29.5401	50.4116	18384	25.4515	8.02703	0
97	2	Male learners who screened positive for at least moderate anxiety	24	98.3484	2.46428e-280	25.4304	17.5788	34.1553	7913	14.8743	7.83333	0
98	1	learners who screened positive for at least moderate anxiety by continent																	1	16	92.6	0	1.07	0.96	1.18	26.0327	21.3598	30.9913	2	8	98.8	0	1.51	1.31	1.72	47.1471	37.1767	57.2326	3	25	98.9	0	1.29	1.13	1.45	36.0153	28.6614	43.711	4
131	1	learners who screened positive for at least moderate anxiety by WHO region																	1	23	98.5	0	1.21	1.07	1.36	32.4329	25.8547	39.3752	2	31	99.3	0	1.34	1.18	1.5	38.4511	30.8202	46.3758	3	3	94	0	1.23	0.82	1.63	33.0734	15.7951	53.0906	4
100	0	learners who screened positive for at least moderate depression	122	99.3977	0	31.954	27.8629	36.1877	84067	32.1398	7.94262	0.395	31.954	27.8629	36.1877	31.9585	28.0846	35.96
101	4	learners who screened positive for at least moderate depression based on the PHQ-9 scale	51	99.6286	0	32.8014	25.3247	40.7413	39876	37.1577	8.01961	0.538	32.8014	25.3247	40.7413	32.8025	26.9666	38.9159
102	4	learners who screened positive for at least moderate depression in low risk of bias studies based on the PHQ-9 scale	44	99.6168	0	30.9714	23.0025	39.5498	32803	33.0549	8.36364	0.965
103	1	learners who screened positive for at least moderate depression by HCW																	221	84	99.5	0	1.17	1.05	1.28	30.159	25.1799	35.3807	2221	9	98.9	0	1.33	1.01	1.65	38.0762	23.3558	54.001	2261	10	96.2	0	1.14	0.94	1.34	29.0048	20.2944	38.5636	2262
104	1	learners who screened positive for at least moderate depression by level of training																	1	79	99.4	0	1.27	1.16	1.38	35.0175	29.8717	40.3421	2	35	99.4	0	1.07	0.87	1.26	25.6565	17.6741	34.5419	3	3	94.5	0	0.97	0.59	1.35	21.6195	8.28455	38.977
105	1	Undergraduate learners who screened positive for at least moderate depression by year of studies																	1	13	96.2	0	1.26	0.98	1.53	34.2168	21.4851	48.1621	2	8	95.3	0	1.07	0.64	1.5	25.5817	9.10302	46.5183	3	10	93.2	0	1.24	0.98	1.49	33.1895	21.4879	45.9947	4
106	2	Female learners who screened positive for at least moderate depression	37	99.4648	0	42.6266	32.7309	52.8266	18520	36.9168	8.05405	0.144
107	2	Male learners who screened positive for at least moderate depression	26	98.7912	0	32.4615	22.365	43.4387	7246	29.7957	7.88462	0.266
108	1	learners who screened positive for at least moderate depression by continent																	1	14	95	0	0.98	0.83	1.14	22.167	16.072	28.9233	2	7	99	0	1.65	1.41	1.88	53.7734	41.8582	65.4758	3	24	98.3	0	1.22	1.09	1.36	32.9473	26.8671	39.3253	4
132	1	learners who screened positive for at least moderate depression by WHO region																	1	20	99.2	0	1.22	1.01	1.43	32.6797	23.1333	43.004	2	31	99.5	0	1.29	1.08	1.49	35.9239	26.4956	45.9299	4	32	99	0	1.44	1.29	1.6	43.6208	36.1469	51.2419	5
110	0	learners reporting insomnia (including self reports)	32	99.2159	0	32.8197	25.5562	40.5162	20552	34.7655	7.03125	0.751
145	0	learners who screened positive for insomnia (based on validated scales, excluding self report)	17	99.2287	0	30.8649	20.8133	41.9201	9906	25.9943	7.94118	0.077	30.8649	20.8133	41.9201	30.8546	21.2268	41.3986
111	0	learners who screened positive for at least moderate burnout	67	98.972	0	38.7705	33.378	44.3012	35808	47.2604	7.13636	0.005	38.7705	31.5752	46.2147	38.9072	31.6993	46.3614
112	4	learners who screened positive for at least moderate burnout based on the MBI scale or its variants	28	98.3797	0	46.8345	38.6312	55.1225	17134	54.3948	7.64286	0.059	46.8345	35.481	58.352	47.0261	35.6435	58.5635
113	4	learners who screened positive for at least moderate burnout in low risk of bias studies based on the MBI scale or its variants	25	98.4157	1.34556e-305	43.5107	35.2808	51.9211	16964	54.0556	7.96	0.017
114	1	learners who screened positive for at least moderate burnout by HCW																	221	61	99	0	1.35	1.24	1.47	39.0418	33.3833	44.8485	2261	3	93	0	1.6	1.06	2.14	51.6037	25.4374	77.316
115	1	learners who screened positive for at least moderate burnout by level of training																	1	18	98.8	0	1.29	1.11	1.47	35.981	27.3161	45.1197	2	50	98.7	0	1.35	1.21	1.49	38.8792	32.2709	45.6939	3	3	98.5	0	1.09	0.37	1.8	26.4917	2.87142	61.6586
117	2	Female learners who screened positive for at least moderate burnout	10	96.4002	9.89855e-49	25.212	15.3191	36.5475	2084	22.9846	7.9	0.398
118	2	Male learners who screened positive for at least moderate burnout	8	97.9839	4.87589e-71	39.7855	20.5267	60.8214	1110	37.4775	8	0.456
119	1	learners who screened positive for at least moderate burnout by continent																	1	22	97.8	0	1.41	1.22	1.6	41.7341	32.5324	51.2284	2	4	99.7	0	1.13	0.64	1.63	28.5281	9.40188	52.7742	3	21	99.2	0	1.22	0.99	1.46	32.835	22.1839	44.4377	4
133	1	learners who screened positive for at least moderate burnout by WHO region																	1	27	98.7	0	1.39	1.22	1.55	40.7711	32.6034	49.1974	2	23	99.3	0	1.24	1.02	1.47	33.7807	23.4118	44.982	4	8	98.6	0	1.34	0.9.	1.75	38.636	19.9249	59.2317
121	6	learner GAD-7 mean score	28	99.5	0	7.003	6.216	7.791	11772	<-- these results do not correspond to %, see column B and C
122	6	learner PHQ-9 mean score	15	99.3	0	6.833	5.721	7.945	8634	<-- these results do not correspond to %, see column B and C
124	5	Trainee mean skill change for pre Vs post course or traditional vs new teaching method (negative results imply either improvement after the course, i.e., pre minus post course, or better results by the use of the new teaching method, i.e., traditional/face to face minus new/online teaching method)	150	98.2	0	-1.088	-1.213	-0.964	49911	<-- these results do not correspond to %, see column B and C
124b	5	learner mean skill change for pre Vs post course (post minus pre course)	70	98.1	0	-1.308	-1.457	-1.16	42060	<-- these results do not correspond to %, see column B and C
124c	5	Trainee mean skill change for traditional vs new teaching method (traditional/face to face minus new/online teaching method)	43	94.3	0	-0.284	-0.48	-0.089	4489	<-- these results do not correspond to %, see column B and C
125	5	learner mean test score change for traditional/in person Vs new/online examination method (traditional/ face to face minus new/online, i.e., a negative result implies better scores with the use of the new/online examination method)	39	98.1	0	-0.681	-0.958	-0.404	6773	<-- these results do not correspond to %, see column B and C
126	5.1	learner mean test score change for traditional/in person Vs new/online examination method by HCW (traditional/in person minus new/online)								these results do not correspond to %, see column B and C -->									221	24	97.4	0	-0.82	-1.18	-0.46				2221	4	98.3	0	-0.95	-1.79	-0.1				2262	4	89.8	0	-0.29	-0.73	0.15
127	5.1	learner mean test score change for traditional/in person Vs new/online examination method by level of training (traditional/in person minus new/online)								these results do not correspond to %, see column B and C -->									1	31	96.8	0	-0.6	-0.86	-0.35														3	3	98.7	0	-2.36	-4.44	-0.29
142	5.1	Undergraduate learner mean test score change for traditional/in person Vs new/online examination method by lyear of studies (traditional/in person minus new/online)								these results do not correspond to %, see column B and C -->									1	9	95.8	0	-0.06	-0.48	0.36				2	6	98.6	0	-1.71	-3.47	0.05				3	3	33.6	0.222	0.11	-0.11	0.33				4
146	3	Overall learner satisfaction with online education by year (2020 Vs 2021) of study end date																	2020	237	99.5	0	2.09	2.03	2.15	75.2097	72.5728	77.7597	2021	96	99.5	0	1.98	1.84	2.11	70.1331	63.7524	76.1576
147	3	Overall learner preference for online education by year (2020 Vs 2021) of study end date																	2020	88	98.9	0	1.17	1.08	1.27	30.4347	26.1931	34.8465	2021	37	98.5	0	1.17	1.02	1.32	30.2247	23.582	37.303
148	3	Overall learner preference for face-to-face education by year (2020 Vs 2021) of study end date																	2020	94	99.2	0	1.51	1.41	1.61	46.7826	41.7813	51.8159	2021	48	98.8	0	1.56	1.44	1.69	49.6013	43.1806	56.0284
149	3	Overall learner preference for blended education by year (2020 Vs 2021) of study end date																	2020	18	96.6	0	1.57	1.41	1.73	49.9562	42.1236	57.7899	2021	14	97.7	0	1.73	1.54	1.93	58.0111	48.2613	67.4591
150	3	learners who screened positive for at least moderate anxiety by year (2020 Vs 2021) of study end date																	2020	94	99.1	0	1.13	1.04	1.22	28.7132	24.759	32.8352	2021	29	98.8	0	1.41	1.27	1.55	41.8498	34.9939	48.866
151	3	learners who screened positive for at least moderate depression by year (2020 Vs 2021) of study end date																	2020	79	99.3	0	1.15	1.04	1.25	29.3632	24.7761	34.1679	2021	26	99.1	0	1.3	1.13	1.47	36.788	28.7911	45.1647
152	3	learners who screened positive for at least moderate burnout by year (2020 Vs 2021) of study end date																	2020	41	98.9	0	1.32	1.17	1.47	37.2489	30.1029	44.6803	2021	13	98.9	0	1.51	1.3	1.72	46.8339	36.3911	57.4159
153	3	learners who screened positive for insomnia by year (2020 Vs 2021) of study end date																	2020	12	99.2	0	1.04	0.78	1.29	24.5763	14.4998	36.292	2021	4	98	0	1.58	1.19	1.97	50.4791	31.3711	69.5153
154	4	Overall learner satisfaction with online education excluding 2 studies with >25,000 participants each	597	99.241	0	76.1982	74.0338	78.3004	226348	66.6655	5.14601	0.425
155	4	learner satisfaction with online theoretical courses excluding 1 study with >25,000 participants	309	99.3836	0	67.5814	64.4419	70.6458	153372	61.5132	5.50485	0.92
156	4	learner satisfaction with online practical courses excluding 1 study with >25,000 participants	170	98.565	0	85.4875	82.5402	88.2249	53886	82.2737	4.88415	0.071
157	4	learners rethinking their career plans excluding 1 study with >25,000 participants	59	99.1404	0	21.8276	17.1965	26.8367	35955	23.3375	6.33898	0.766
158	4	learner mean skill change for pre Vs post course or new vs traditional teaching method excluding 1 study with >25,000 participants (negative results imply either improvement after the course, i.e., pre minus post course, or better results by the use of the new teaching method, i.e., traditional/face to face minus new/online teaching method)	149	97.9	0	-1.106	-1.252	-0.959	24432	<-- these results do not correspond to %, see column B and C
159	0	Overall faculty preference for face-to-face education	38	91.5399	0	58.7101	51.5422	65.7118	2822	55.2091	4.59459	0.441
160	0	Overall faculty preference for blended education	10	87.1895	1.35702e-11	64.4658	47.0487	80.2868	311	61.7363	5.11111	0.926
161	0	Faculty wishing to keep online education post-pandemic	35	94.7605	9.31899e-115	65.6002	56.9114	73.8322	2874	57.5505	4.51429	0.203
162	0	Learner preference for blended theoretical courses	35	97.228	8.97499e-236	52.3197	46.4841	58.1242	10749	54.9819	6.02941	0.2
163	0	Learner preference for blended practical courses	18	97.2924	1.79105e-122	65.6526	53.1568	77.1803	2470	60.081	4.72222	0.572
[truncated: 40 more columns]

## Sheet: Coding sheet
HCW ISCO-08 coding														Continent			WHO geographical region			Training level			Study year (unndergraduate)
														1=North America, 2=South America, 3=Europe, 4=Asia, 5=Aftica, 6=Oceania, 7=Antarctica			1=American (AMR), 2=European (EUR), 3=African (AFR), 4= Eastern Mediterranean (EMR), 5= South East Asian (SEAR), 6= Western Pacific (WPR)			1=undergraduate, 2=graduate, 3= continuing education			1=1st year of studies, 2=2nd year of studies, etc.
